# Supplementary material for: Association between frailty trajectories and stroke incidence among Chinese older adults: evidence from CHARLS 2011–2015
Source: Front Neurol. 2025 Jul 14;16:1592565. doi: 10.3389/fneur.2025.1592565 (PMC12302365; doi:10.3389/fneur.2025.1592565)
Supplement: Supplementary file 1 [file Table_1.xlsx]

## Sheet: Table S1
Table S1. The clinical and sociodemographic profiles at baseline between two clusters.
	level	Overall	Cluster 1	Cluster 2	p
n		8049	5812	2237
gender (%)	female	4400 (54.7)	2938 (50.6)	1462 (65.4)	<0.001
	male	3649 (45.3)	2874 (49.4)	775 (34.6)
age (mean (SD))		58.4 (9.4)	57.1 (9.1)	61.9 (9.4)	<0.001
marital (%)	Married	7145 (88.8)	5279 (90.8)	1866 (83.4)	<0.001
	Non-married	904 (11.2)	533 ( 9.2)	371 (16.6)
education (%)	College or above	209 ( 2.6)	177 ( 3.0)	32 ( 1.4)	<0.001
	High school	2139 (26.6)	1810 (31.1)	329 (14.7)
	Primary school or below	5701 (70.8)	3825 (65.8)	1876 (83.9)
smoke (%)	no	4977 (61.8)	3480 (59.9)	1497 (66.9)	<0.001
	yes	3072 (38.2)	2332 (40.1)	740 (33.1)
drink (%)	no	4964 (61.7)	3474 (59.8)	1490 (66.6)	<0.001
	yes	3085 (38.3)	2338 (40.2)	747 (33.4)
bmi (mean (SD))		24.0 (29.0)	24.1 (34.1)	24.0 (4.4)	0.857
glycated_hemoglobi (mean (SD))		5.3 (0.8)	5.2 (0.7)	5.4 (1.0)	<0.001
SBP (mean (SD))		129.0 (21.2)	127.2 (20.1)	133.6 (23.3)	<0.001
hdl_cholestero (mean (SD))		51.3 (15.3)	51.5 (15.2)	50.8 (15.7)	0.11
c_reactive_protein (mean (SD))		2.6 (7.0)	2.4 (6.8)	3.1 (7.5)	<0.001
physical_dysfunction (%)	No	2514 (31.2)	2418 (41.6)	96 ( 4.3)	<0.001
	Yes	5535 (68.8)	3394 (58.4)	2141 (95.7)
